# Supplementary material for: B-1a cells acquire their unique characteristics by bypassing the pre-BCR selection stage
Source: Nat Commun. 2019 Oct 18;10:4768. doi: 10.1038/s41467-019-12824-z (PMC6802180; doi:10.1038/s41467-019-12824-z)
Supplement: Supplementary file 4 — Source Data [file 41467_2019_12824_MOESM4_ESM.xlsx]

## Sheet: Figure 1b
Figure 5d
					Jk1 levels normalized to b-actin			Individual data points	normalized J1k levels as a proportion of tail
	Cell type/replicate	B actin CT values	Vk1-Jk1 CT values	delta delta Cq values	average	st deviation		delta delta Cq values/average normalized Jk1	average	st deviation
	tail Bio Rep 1	24.9	22.8	4.28709	3.49512	0.717243		1.22659	1	0.205213
	tail Bio Rep 2	25.2	23.67	2.88786				0.826254
	tail Bio Rep 3	25.57	23.6	3.91768				1.1209
	tail Bio Rep 4	25.63	24.1	2.88786				0.826254
	BM pro Bio Rep 1	24.25	22.85	2.63902	2.95337	0.495172		0.755057	0.844999	0.141675
	BM pro Bio Rep 2	24.75	23.05	3.24901				0.929584
	BM pro Bio Rep 3	27.1	25.25	3.605				1.03144
	BM pro Bio Rep 4	27.5	25.95	2.92817				0.837788
	BM pro Bio Rep 5	24.93	23.7	2.34567				0.671127
	BM preB Bio Rep 1	22.4	23.05	0.63728	0.921573	0.472859		0.182334	0.263674	0.135291
	BM preB Bio Rep 2	24.55	24.9	0.784584				0.22448
	BM preB Bio Rep 3	20.75	19.95	1.7411				0.498152
	BM preB Bio Rep 4	23.67	23.87	0.870551				0.249076
	BM preB Bio Rep 5	24.47	25.27	0.574349				0.164329
	FL proB Bio Rep 1	32.9	32.8	1.07177	1.8946	0.680315		0.306648	0.542068	0.194647
	FL proB Bio Rep 2	27.05	25.85	2.2974				0.657315
	FL proB Bio Rep 3	23.15	22.45	1.6245				0.464792
	FL proB Bio Rep 4	22.87	21.5	2.58471				0.739518

## Sheet: Figure 1d
Figure 1d % of cells with gH2AX association with Igk locus
Cell type	BM pro-B	BM pre-B	FL pro-B
Exp 1	3.1	27.1	15.5
Exp 2	2.9	32.9	16.3
Average	3	30	15.9
st deviation	0.141421	4.10122	0.565685

## Sheet: Figure 1e
Figure 1e STAT5 Chip-qPCR % of input
Cell type	IgG	BM pro-B	BM pre-B	FL pro
Bio Rep 1	0.230615	1.17199	0.0740327	0.279904
Bio Rep 2	0.132591	1.03948	0.0598318	0.131261
Bio Rep 3	0.126579	1.03358	0.205485	0.221765

## Sheet: Figure 4b
Figure 4b Total cell numbers of B-2, B-1b and B-1a cells in Millions
Cell type	B-2	B-2	B-1b	B-1b	B-1a	B-1a
genotype	WT	Igll1-/-	WT	Igll1-/-	WT	Igll1-/-
Mouse 1	0.183232	0.004788	0.0507479	0.0102277	0.0884416	0.0273808
Mouse 2	0.059616	0.003432	0.0151164	0.0112163	0.0178736	0.0382164
Mouse 3	0.149531	0.003168	0.0193269	0.00751565	0.04563	0.016386
Mouse 4	0.90815	0.00429	0.0361736	0.00501484	0.0501458	0.0784349
Mouse 5	0.497871	0.00306	0.0591449	0.0045441	0.0958236	0.0248411
Mouse 6	0.437384	0.0110085	0.0643171	0.0107208	0.0357696	0.0442234
Mouse 7	1.52031	0.055165	0.0690734	0.0167053	0.0755834	0.0975739
Mouse 8	0.169369	0.018032		0.0107115		0.0900714
Mouse 9		0.0149404		0.00802302		0.0307474
Mouse 10		0.0145638		0.00649141		0.0192304
Mouse 11		0.0104775		0.00822865		0.0387109
Mouse 12		0.012803		0.0117461		0.0299797
Mouse 13		0.011684		0.00795973		0.0495413
Mouse 14		0.00504		0.00182408		0.0183285
Mouse 15		0.007068		0.00316929		0.0200901
Mouse 16		0.01144		0.00312526		0.0164464
Mouse 17		0.006885		0.00352512		0.0208202
Mouse 18		0.045543		0.0102856		0.0598001
Mouse 19		0.0155325

## Sheet: Figure 5b
Figure 5b Proportion of the Transtional B cell pool
Cell type	Tr B-2	Tr B-2	Tr B-1a	Tr B-1a
genotype	WT	Igll1-/-	WT	Igll1-/-
Mouse 1	0.946	0.686	0.0322	0.212
Mouse 2	0.951	0.689	0.026	0.212
Mouse 3	0.947	0.741	0.0311	0.173
Mouse 4	0.906	0.641	0.0556	0.213
Mouse 5	0.934	0.693	0.0407	0.195
Mouse 6	0.925	0.681	0.0419	0.198
Mouse 7	0.913	0.606	0.0509	0.275

## Sheet: Figure 5c
Figure 5c total cell numbers of Transtional B cell populations in millions
Cell type	Tr B-2	Tr B-2	Tr B-1a	Tr B-1a
Genotype	WT	Igll1-/-	WT	Igll1-/-
Mouse 1	9.8	0.3066	0.335	0.0947
Mouse 2	14.4	0.8594	0.395	0.264
Mouse 3	12.26	0.5521	0.402	0.1289
Mouse 4	1.88	0.149446	0.115	0.04966
Mouse 5	3.05	0.066757	0.133	0.018784
Mouse 6	3.20979	0.097247	0.145395	0.028274
Mouse 7	3.78635	0.10487	0.21109	0.047589

## Sheet: Figure 6b
Figure 6b Total cell numbers from STAT5B-CA mice
Cell type	B-2	B-2	B-1b	B-1b	B-1a	B-1a
Genotype	WT	STAT5B-CA	WT	STAT5B-CA	WT	STAT5B-CA
Mouse 1	0.1965	1.4175	0.102	0.02639	0.113	0.0206
Mouse 2	0.092	0.3156	0.0152	0.03838	0.101	0.0215
Mouse 3	0.0889	0.1269	0.0146	0.0131	0.04507	0.02396

## Sheet: Figure 6c
Figure 6c. % of CD19+ cells that are VH12+PtC+
	WT	Igll1-/-
Mouse 1	27.1	4.7
Mouse 2	10.5	1.37
Mouse 3	3.83	1.37
Mouse 4	13	6.61
Mouse 5	13	0.67
Mouse 6	12.3	29.4
Mouse 7	9.5	29.4
Mouse 8	10.7	61.8
Mouse 9	10.7	0.68

## Sheet: Figure 6d
Figure 6d. % of CD19+ cells that are PtC+
	WT	Igll1-/-
Mouse 1	77.35	40.39
Mouse 2	73.415	40.39
Mouse 3	44.3	23.705
Mouse 4	44.3	24.505
Mouse 5	43.7	43.57
Mouse 6	32.9	43.57
Mouse 7	60.45	74.0505
Mouse 8	60.45	49.945
